# Supplementary material for: Profile Photograph Classification Performance of Deep Learning Algorithms Trained Using Cephalometric Measurements: A Preliminary Study
Source: Diagnostics (Basel). 2024 Aug 30;14(17):1916. doi: 10.3390/diagnostics14171916 (PMC11394270; doi:10.3390/diagnostics14171916)
Supplement: Supplementary file 1 [file diagnostics-14-01916-s001.zip]

Archive with 4 entries (4 files):
- FHNA.pdf
- FHNPG.pdf
- FMA.pdf
- KONVEKS.pdf
